# Supplementary material for: Efficient assessment of brain fog and fatigue: Development of the Fatigue and Altered Cognition Scale (FACs)
Source: PLoS One. 2023 Dec 11;18(12):e0295593. doi: 10.1371/journal.pone.0295593 (PMC10712873; doi:10.1371/journal.pone.0295593)
Supplement: S1 Dataset — (XLSX) [file pone.0295593.s001.xlsx]

## Sheet: README
The enclosed data table supplements the manuscript:
	Efficient Assessment of Brain Fog and Fatigue: Development of the Fatigue and Altered Cognition Scale (FACs)
Data was exported from Qualtrics at Texas A&M University on December 15, 2021
Individuals that did not provide consent or were unable to consent were removed.
Individuals that provided consent but did not complete remain included.
Internal:
	Data derived from the original file:
		BIAFAC w Quotas - CURRENT_December 15, 2021_11(Formulas)

## Sheet: Data
				Q73	Q137	Q6	Q8_1	Q8_2	Q8_3	Q131	Q133	Q134	Q135	Q129	Q130_1	Q130_2	Q2_4	Q3_1	Q4_1	Q5_1	Q6_1	Q7_1	Q8_1	Q9_1	Q10_1	Q11_1	Q12_1	Q13_1	Q14_1	Q15_1	Q16_1	Q17_1	Q18_1	Q19_1	Q20_1	Q21_1	Q2_4	Q3_1	Q4_1	Q5_1	Q6_1	Q7_1	Q8_1	Q9_1	Q10_1	Q11_1	Q12_1	Q13_1	Q14_1
Progress	Duration (in seconds)	Finished	User Language	Have you been been determined legally incapable of making decisions on your own behalf?	What is your age? (please type in)	Have you had a TBI/concussion?	Please read the questions below and rate your fatigue (weariness, tiredness) on a scale of 0-10, with 0 being no fatigue and 10 being as bad as you can imagine - Please rate your fatigue right now	Please read the questions below and rate your fatigue (weariness, tiredness) on a scale of 0-10, with 0 being no fatigue and 10 being as bad as you can imagine - Please rate your fatigue that best describes your usual level of fatigue in the past 24 hours	Please read the questions below and rate your fatigue (weariness, tiredness) on a scale of 0-10, with 0 being no fatigue and 10 being as bad as you can imagine - Please rate your fatigue that best describes your worst fatigue level in the past 24 hours	Texas A&M University Human Research Protection Program INFORMED CONSENT	What is your sex?	Please specify	Please describe your racial/ethnic identity (select all that apply):	Have you been diagnosed with COVID-19?	When were you diagnosed (month/year)? - Month	When were you diagnosed (month/year)? - Year	Q1/20 - During the past 2 weeks: I felt fatigued	Q2/20 - During the past 2 weeks: I felt alert	Q3/20 - During the past 2 weeks: I lost track of what I was going to say	Q4/20 - During the past 2 weeks: I was forgetful	Q5/20 - During the past 2 weeks: I had trouble concentrating	Q6/20 - During the past 2 weeks: I felt worn out	Q7/20 - During the past 2 weeks: I felt sluggish	Q8/20 - During the past 2 weeks: I felt run down	Q9/20 - During the past 2 weeks: I had trouble focusing on things I wanted to do	Q10/20 - During the past 2 weeks: I had the energy to do what I wanted to do	Q11/20 - During the past 2 weeks: I was easily confused	Q12/20 - During the past 2 weeks: I felt "spaced out" like I was in a fog	Q13/20 - During the past 2 weeks: I had to force myself to get things done	Q14/20 - During the past 2 weeks: I was clear-headed	Q15/20 - During the past 2 weeks: I felt tired	Q16/20 - During the past 2 weeks: I didn’t process things as quickly or accurately as I should have	Q17/20 - During the past 2 weeks: I had to struggle to finish what I started to do	Q18/20 - During the past 2 weeks: I had trouble paying attention	Q19/20 - During the past 2 weeks: It was hard for me to make up my mind and reach a decision	Q20/20 - During the past 2 weeks: I had problems feeling energetic no matter if I slept or napped	Q1/21 - During the past 2 weeks: I felt fatigued	Q2/21 - During the past 2 weeks: I felt alert	Q3/21 - During the past 2 weeks: I lost track of what I was going to say	Q4/21 - During the past 2 weeks: I was forgetful	Q5/21 - During the past 2 weeks: I had trouble concentrating	Q6/21 - During the past 2 weeks: I felt worn out	Q7/21 - During the past 2 weeks: I felt sluggish	Q8/21 - During the past 2 weeks: I felt run down	Q9/21 - During the past 2 weeks: I had trouble focusing on things I wanted to do	Q10/21 - During the past 2 weeks: I had the energy to do what I wanted to do	Q11/21 - During the past 2 weeks: I was easily confused	Q12/21 - During the past 2 weeks: I felt "spaced out" like I was in a fog	Q13/21 - During the past 2 weeks: I had to force myself to get things done
100	192	True	EN	No	44	No				I Agree	Male		White	No			6	77	3	5	6	6	5	5	4	75	11	7	6	82	9	14	11	11	13	15
100	130	True	EN	No	43	No				I Agree	Female		White	No			71	84	51	52	44	71	59	46	55	48	32	27	29	33	31	25	26	24	16	19
100	160	True	EN	No	22	No				I Agree	Female		Asian	No			53	29	31	54	67	26	24	61	62	57	8	25	51	72	56	55	53	56	19	19
100	349	True	EN	No	28	Yes	3	6	7	I Agree	Male		White	No																							63	91	12	25	49	66	22	32	49	65	1	3	50
100	134	True	EN	No	50	No				I Agree	Female		White	No			26	88	11	12	3	0	2	5	2	74	0	0	7	5	28	0	0	15	0	0
100	550	True	EN	No	61	Yes	6	7	8	I Agree	Female		White	No																							83	39	60	89	53	94	92	88	72	10	26	5	98
100	2146	True	EN	No	23	Yes	7	7	5	I Agree	Female		White	No																							21	77	8	2	4	62	31	32	1	61	0	0	25
100	216	True	EN	No	55	No				I Agree	Female		White	No			93	85	38	4	26	96	86	87	57	58	2	28	57	95	95	13	36	37	2	47
100	328	True	EN	No	59	Yes	4	1	9	I Agree	Male		White	No																							15	85	3	10	7	22	13	2	6	90	8	6	16
100	336	True	EN	No	34	Yes	6	7	7	I Agree	Female		White	No																							83	30	65	68	82	78	77	73	74	15	77	83	68
100	358	True	EN	No	31	Yes	3	2	4	I Agree	Female		White	No																							19	68	14	20	37	53	2	38	25	68	0	16	49
100	302	True	EN	No	68	No				I Agree	Female		White	No			68	81	8	9	11	63	61	67	8	41	3	1	72	96	76	6	40	3	6	82
100	279	True	EN	No	35	Yes	4	3	5	I Agree	Male		White	No																							44	70	31	48	59	26	28	35	68	69	46	63	71
100	181	True	EN	No	63	No				I Agree	Female		White	No			24	81	3	1	19	2	33	12	3	89	1	1	1	90	14	1	0	0	0	0
100	369	True	EN	No	39	Yes	4	2	7	I Agree	Male		White	No																							26	71	53	48	45	32	33	52	57	67	15	49	58
100	327	True	EN	No	26	Yes	7	8	9	I Agree	Female		White	No																							100	48	82	42	92	73	100	52	66	28	60	100	100
100	1553	True	EN	No	64	Yes	1	1	4	I Agree	Female		American Indian or Alaskan Native,Hispanic or Latino,White	No																							18	89	46	100	80	23	52	8	89	93	83	6	5
100	852	True	EN	No	50	Yes	8	8	9	I Agree	Female		Biracial/multiracial	No																							80	33	100	83	80	92	91	86	100	5	63	66	91
100	142	True	EN	No	26	No				I Agree	Male		White	No			34	80	22	9	10	47	16	10	14	91	1	2	10	92	32	4	4	4	4	17
100	841	True	EN	No	51	Yes	3	3	3	I Agree	Male		White	No																							19	88	70	71	61	1	5	4	48	100	35	4	69
100	602	True	EN	No	36	Yes	6	5	8	I Agree	Male		Black or African American	Yes	August	2020																					66	58	77	19	55	57	65	61	56	61	77	54	68
100	8476	True	EN	No	28	Yes	5	4	7	I Agree	Female		Biracial/multiracial	No																							50	53	47	37	70	51	50	42	81	63	28	71	61
100	1069	True	EN	No	57	Yes	5	4	6	I Agree	Male		White	No																							72	45	0	94	21	78	76	63	46	22	26	68	71
100	34122	True	EN	No	51	Yes	7	6	9	I Agree	Female		White	No																							97	50	25	14	61	94	88	90	49	28	14	41	83
100	556	True	EN	No	67	Yes	8	8	9	I Agree	Male		White	Yes	December	2020																					73	50	68	84	61	90	85	83	49	80	41	50	85
100	517	True	EN	No	52	Yes	6	5	5	I Agree	Male		White	No																							76	51	45	66	69	86	82	84	90	19	90	94	95
100	280	True	EN	No	41	Yes	6	8	9	I Agree	Female		White,Biracial/multiracial	No																							83	63	82	100	52	100	7	100	35	37	77	60	100
100	182	True	EN	No	22	No				I Agree	Male		Black or African American	No			24	56	1	12	7	20	15	3	12	46	3	25	77	63	64	36	51	10	62	64
100	213	True	EN	No	37	No				I Agree	Female		White	No			35	71	28	17	15	52	34	49	20	48	5	15	51	53	29	24	21	15	27	35
100	374	True	EN	No	57	Yes	8	8	9	I Agree	Female		White	No																							51	19	83	83	92	73	82	65	67	51	77	83	77
100	414	True	EN	No	48	Yes	7	6	8	I Agree	Female		White	No																							40	61	93	69	19	67	42	47	22	28	69	7	100
100	212	True	EN	No	44	Yes	7	7	9	I Agree	Female		White	No																							82	22	100	85	67	100	80	43	67	26	79	90	58
100	209	True	EN	No	67	No				I Agree	Male		White	No			10	78	30	21	90	40	24	15	6	73	7	4	56	87	29	6	17	7	6	8
100	555	True	EN	No	28	No				I Agree	Female		White	No			1	78	34	26	5	5	3	5	3	89	1	9	8	78	19	2	1	20	10	1
100	550	True	EN	No	40	Yes	8	8	10	I Agree	Female		Hispanic or Latino	No																							76	28	100	100	100	84	82	89	100	25	100	100	100
100	500	True	EN	No	45	No				I Agree	Female		Black or African American	No			5	86	3	3	6	5	5	4	2	69	2	1	10	87	60	2	3	9	6	14
100	209	True	EN	No	21	Yes	6	4	7	I Agree	Female		White	No																							80	57	20	33	51	67	63	68	37	24	1	40	76
100	305	True	EN	No	59	Yes	6	7	7	I Agree	Female		White	No																							65	85	23	27	71	90	65	63	20	54	7	7	9
100	136	True	EN	No	23	No				I Agree	Female		White	Yes	May	2020	63	25	18	27	35	38	42	21	0	69	0	54	49	73	62	26	0	8	0	48
100	158	True	EN	No	40	No				I Agree	Female		Biracial/multiracial	No			81	43	69	72	45	75	31	32	50	55	44	34	46	33	74	54	32	36	58	62
100	151	True	EN	No	67	No				I Agree	Female		White	No			6	96	5	6	5	8	7	6	11	93	4	5	3	100	4	4	5	0	4	5
100	206	True	EN	No	54	No				I Agree	Male		White	No			23	66	10	14	29	10	2	2	20	67	3	16	8	83	17	17	14	14	16	15
100	436	True	EN	No	47	Yes	9	8	9	I Agree	Female		White	Yes	August	2021																					90	13	84	85	88	85	87	90	85	6	93	94	90
100	274	True	EN	No	29	Yes	2	2	4	I Agree	Female		White	No																							16	59	8	17	48	24	7	47	57	38	4	6	7
100	325	True	EN	No	69	No				I Agree	Female		White	No			6	93	18	6	13	4	4	1	7	91	1	0	1	99	3	4	1	6	2	0
100	226	True	EN	No	21	Yes	2	1	10	I Agree	Female		Asian,White	No																							58	84	29	28	11	7	39	16	12	77	37	50	36
100	217	True	EN	No	57	No				I Agree	Female		White	No			7	94	2	5	3	4	2	1	2	95	2	1	1	98	1	1	1	1	1	1
100	230	True	EN	No	66	No				I Agree	Female		White	No			15	80	41	10	3	7	3	8	2	89	1	2	2	93	11	6	2	2	2	3
100	173	True	EN	No	68	No				I Agree	Female		White	No			4	90	15	13	5	4	5	3	5	82	4	3	11	91	5	8	4	4	4	3
100	156853	True	EN	No	28	No				I Agree	Female		White	No			99	15	47	15	73	68	80	71	78	25	0	69	74	7	75	87	77	82	92	98
100	287	True	EN	No	51	No				I Agree	Male		White	No			58	50	63	26	57	69	63	60	62	69	52	66	49	49	64	49	48	60	54	59
100	264	True	EN	No	33	No				I Agree	Female		White	No			38	38	2	2	2	50	8	20	2	79	2	2	30	71	63	41	2	2	2	38
100	301	True	EN	No	27	No				I Agree	Female		Hispanic or Latino	Yes	May	2020	16	64	21	8	23	32	21	12	21	50	9	7	44	50	57	28	31	32	21	35
100	266	True	EN	No	33	Yes	1	1	3	I Agree	Male		White	No																							6	73	19	30	49	50	49	48	11	78	4	17	34
100	206	True	EN	No	46	No				I Agree	Female		White	No			18	100	8	6	9	6	3	3	6	100	1	2	17	100	9	4	4	9	7	1
100	154	True	EN	No	29	No				I Agree	Female		White	No			56	74	60	60	22	27	1	1	26	61	31	4	26	63	54	7	37	10	70	6
100	287	True	EN	No	26	No				I Agree	Female		White	No			0	80	1	1	15	1	2	2	4	88	1	1	18	85	26	1	1	1	1	1
100	143	True	EN	No	35	No				I Agree	Male		American Indian or Alaskan Native,White	No			46	75	52	32	30	19	11	15	18	74	2	0	19	91	30	4	0	8	2	2
100	318	True	EN	No	68	Yes	1	1	2	I Agree	Female		White	No																							9	100	8	11	15	5	5	7	2	2	2	5	6
100	330	True	EN	No	62	No				I Agree	Female		White	Yes	January	2021	9	100	62	52	56	1	1	1	30	77	13	1	1	84	8	33	4	5	46	5
100	219	True	EN	No	69	No				I Agree	Female		White	No			2	74	54	17	9	13	11	10	9	87	12	15	9	84	11	50	12	12	40	6
100	252	True	EN	No	52	Yes	0	0	0	I Agree	Female		White	No																							9	4	21	20	22	10	3	3	18	2	4	1	3
100	469	True	EN	No	59	Yes	5	7	6	I Agree	Male		Native Hawaiian or Other Pacific Islander	No																							72	25	100	100	78	86	75	70	75	52	100	100	100
100	257	True	EN	No	25	No				I Agree	Male		Black or African American	No			39	37	39	18	77	61	69	58	54	69	65	54	66	28	57	59	65	51	65	67
100	165	True	EN	No	26	No				I Agree	Male		Hispanic or Latino,White	No			73	43	88	55	94	79	84	63	89	6	79	57	78	37	76	79	83	90	83	74
100	134	True	EN	No	25	No				I Agree	Male		White	No			49	80	1	46	68	48	22	40	66	51	3	4	74	87	66	23	52	4	8	1
100	169	True	EN	No	65	No				I Agree	Female		White	No			3	87	85	11	10	9	10	10	6	99	3	7	8	86	14	5	6	7	11	6
100	152	True	EN	No	39	No				I Agree	Male		White	No			64	83	27	11	71	84	64	69	46	66	14	71	78	72	86	18	88	78	50	60
100	139	True	EN	No	22	No				I Agree	Male		White	No			18	89	28	30	4	22	7	0	6	94	7	2	3	95	24	0	2	2	1	3
100	153	True	EN	No	66	No				I Agree	Female		White	No			5	90	8	29	14	6	7	8	32	61	4	21	78	14	23	20	80	7	9	35
100	147	True	EN	No	33	No				I Agree	Female		White	No			15	67	12	7	22	23	0	0	12	59	0	1	20	86	21	0	14	0	0	2
100	160	True	EN	No	25	No				I Agree	Female		Asian	No			33	56	69	27	76	61	36	70	64	42	22	19	76	54	74	61	69	59	45	15
100	542	True	EN	No	54	No				I Agree	Female		White	No			1	94	44	25	12	17	2	1	3	97	1	1	6	98	2	1	1	1	9	1
100	94	True	EN	No	54	No				I Agree	Female		White	No			1	99	3	1	1	2	1	1	2	100	1	1	1	100	41	1	1	1	1	1
100	3133	True	EN	No	58	No				I Agree	Male		White	No			45	54	5	9	35	45	43	35	30	44	2	5	27	78	47	45	30	19	7	8
100	584	True	EN	No	38	No				I Agree	Female		White	No			22	64	42	32	25	36	55	47	15	36	15	7	28	51	58	26	10	10	10	49
100	203	True	EN	No	56	No				I Agree	Male		White	Yes	December	2020	3	80	2	1	2	1	2	2	2	93	2	2	3	96	3	3	2	2	2	2
100	1322	True	EN	No	24	No				I Agree	Female		White	No			4	69	3	22	100	5	35	2	71	48	7	94	80	33	2	78	84	79	18	17
100	400	True	EN	No	45	Yes	9	9	10	I Agree	Female		White	No																							96	12	100	100	99	100	98	95	86	0	100	95	100
100	206	True	EN	No	32	No				I Agree	Female		Black or African American	No			76	17	20	50	55	80	64	65	42	33	37	34	46	44	70	75	63	44	74	76
100	1113	True	EN	No	60	No				I Agree	Female		Black or African American	No			44	77	10	30	53	65	55	51	65	32	9	5	59	46	64	24	64	30	62	48
100	192	True	EN	No	56	No				I Agree	Female		White	No			30	90	8	22	37	46	38	50	17	74	3	3	16	97	63	3	2	9	2	14
100	135	True	EN	No	34	No				I Agree	Not Listed: Please Specify	nonbinary	White	No			16	68	33	44	84	34	3	17	38	66	7	36	60	51	36	18	71	86	13	20
100	228	True	EN	No	37	No				I Agree	Female		Hispanic or Latino	No			31	51	93	70	86	87	26	42	52	50	20	40	28	42	33	28	26	29	40	38
100	237	True	EN	No	32	No				I Agree	Female		Black or African American	No			80	5	33	3	23	86	36	84	35	17	0	24	27	69	87	15	15	5	8	84
100	162	True	EN	No	37	No				I Agree	Female		White	No			17	79	18	14	12	17	19	21	15	80	2	2	22	84	17	6	3	4	7	9
100	10156	True	EN	No	50	Yes	7	8	8	I Agree	Female		White	No																							76	44	81	21	75	75	63	66	9	1	0	65	98
100	156	True	EN	No	62	No				I Agree	Male		Black or African American	No			6	89	0	6	21	11	25	26	10	65	0	7	2	75	55	14	6	4	18	29
100	238	True	EN	No	70	No				I Agree	Male		White	No			1	99	1	5	4	3	2	2	1	100	1	2	1	100	8	4	2	1	1	2
100	105	True	EN	No	28	No				I Agree	Male		Asian	No			43	74	1	9	1	57	34	20	1	36	1	30	13	40	74	15	5	5	4	7
100	789	True	EN	No	68	No				I Agree	Female		White	No			33	75	3	11	30	78	46	60	34	78	2	3	25	84	71	55	64	65	4	53
100	185	True	EN	No	21	No				I Agree	Male		Black or African American	No			10	99	9	9	6	2	8	8	6	100	7	2	2	94	2	2	9	7	2	2
100	185	True	EN	No	61	No				I Agree	Female		White	No			3	95	4	3	3	3	2	3	1	97	3	2	3	95	2	2	2	3	2	2
100	141	True	EN	No	35	No				I Agree	Female		White	No			64	64	0	2	10	37	8	10	2	48	9	12	26	55	49	2	12	2	9	2
100	117	True	EN	No	29	No				I Agree	Female		White	No			67	41	63	42	60	52	52	69	74	43	37	52	65	53	64	40	59	61	48	51
100	382	True	EN	No	63	No				I Agree	Male		Biracial/multiracial	No			17	84	3	3	7	12	3	4	3	71	4	5	6	9	15	4	3	4	4	5
100	254	True	EN	No	57	No				I Agree	Female		White	No			24	72	8	8	9	19	18	12	10	81	0	1	35	95	19	9	0	3	4	3
100	554	True	EN	No	64	Yes	8	7	9	I Agree	Female		Black or African American	No																							88	67	60	49	41	53	72	64	74	33	44	41	51
100	320	True	EN	No	37	No				I Agree	Female		White	No			74	51	61	88	60	85	81	67	25	41	44	31	64	48	78	58	67	55	42	81
100	247	True	EN	No	55	No				I Agree	Male		White	Yes	March	2020	0	95	27	21	30	10	8	12	19	92	17	22	7	35	14	13	16	15	21	12
100	1460	True	EN	No	35	No				I Agree	Female		White	No			46	87	0	0	0	1	0	0	0	100	0	0	1	100	27	0	0	0	0	1
100	251	True	EN	No	50	No				I Agree	Female		Asian	No			76	56	12	39	3	8	1	5	3	65	0	0	0	84	4	0	1	0	0	1
100	237	True	EN	No	54	No				I Agree	Female		White	No			1	94	27	25	1	1	1	1	2	99	1	1	1	99	4	1	1	1	1	1
100	231	True	EN	No	67	No				I Agree	Female		White	No			41	77	0	5	9	25	15	15	12	67	0	0	14	74	52	13	9	16	0	25
100	150	True	EN	No	38	No				I Agree	Female		White	No			100	7	88	95	92	92	91	92	91	8	91	93	92	7	93	87	91	86	92	94
10	66	False	EN	No	29	No				I Agree	Female		Hispanic or Latino	No
45	282	False	EN	No	47	Yes	9	8	9	I Agree	Female		White	Yes	August	2021																					100	24	66	72	75	89	85	84	91	13	77	85	87
18	159	False	EN	No	66	No				I Agree	Male		White	No			10	97	5	5	5	5	6	4	5	7	4
100	175	True	EN	No	58	No				I Agree	Male		White	No			44	55	37	49	48	35	32	43	56	41	41	68	68	54	61	63	67	72	68	67
100	173	True	EN	No	43	No				I Agree	Female		White	No			14	77	9	8	12	18	20	21	9	75	5	5	3	84	24	2	1	5	3	12
8	103	False	EN	No	26	No				I Agree	Male		Hispanic or Latino,White	Yes
100	229	True	EN	No	63	No				I Agree	Female		White	No			81	22	69	67	68	89	90	90	43	48	64	72	49	36	83	56	63	55	63	75
100	161	True	EN	No	31	No				I Agree	Female		White	No			36	38	18	23	39	73	31	31	45	74	27	10	96	43	75	16	10	70	65	24
100	313	True	EN	No	28	No				I Agree	Female		Black or African American	No			6	81	44	8	30	57	15	18	5	67	10	13	77	97	69	26	60	75	42	74
100	211	True	EN	No	60	Yes	6	6	7	I Agree	Female		White	No																							80	54	57	84	51	72	27	24	11	14	70	73	57
100	559	True	EN	No	55	No				I Agree	Female		White	No			74	58	3	30	4	70	78	76	4	4	3	3	89	93	90	3	87	4	5	93
100	200	True	EN	No	34	No				I Agree	Female		American Indian or Alaskan Native,White	No			16	54	3	2	7	17	2	2	12	77	0	2	2	3	17	2	2	27	2	2
100	159	True	EN	No	32	No				I Agree	Female		White	No			75	31	45	10	2	47	18	26	9	70	0	1	4	23	76	32	1	0	2	0
100	252	True	EN	No	31	No				I Agree	Female		Hispanic or Latino	No			14	80	24	11	59	5	0	8	53	74	1	1	41	62	21	1	8	46	76	1
100	279	True	EN	No	66	No				I Agree	Female		White	No			3	95	2	0	1	2	2	0	1	91	0	0	2	99	1	0	0	0	0	0
100	1647	True	EN	No	32	Yes	3	3	7	I Agree	Female		Hispanic or Latino	No																							68	51	52	52	41	46	49	47	44	31	35	44	48
100	343	True	EN	No	45	No				I Agree	Female		White	No			51	53	13	12	15	52	53	52	8	51	0	9	29	93	50	1	2	12	9	50
100	297	True	EN	No	63	No				I Agree	Female		White	No			31	71	5	5	10	23	7	6	2	69	1	1	5	84	22	14	10	11	35	21
100	517	True	EN	No	50	No				I Agree	Female		Hispanic or Latino	No			19	100	0	24	4	3	3	4	5	3	1	2	4	2	20	3	2	16	5	3
100	192	True	EN	No	30	No				I Agree	Female		White	No			56	49	8	48	25	67	17	14	12	56	14	8	61	49	75	5	8	47	7	40
100	326	True	EN	No	23	Yes	5	0	8	I Agree	Female		White	No																							35	54	50	67	69	58	35	90	55	41	27	27	84
100	180	True	EN	No	43	No				I Agree	Female		White	No			76	23	49	23	78	76	93	50	50	23	3	14	61	73	91	21	5	23	3	49
100	160	True	EN	No	24	No				I Agree	Female		White	No			18	65	15	18	27	16	5	18	4	75	7	31	9	72	28	18	11	22	19	15
100	160	True	EN	No	28	No				I Agree	Female		White	No			0	88	5	0	62	10	0	0	65	100	0	0	14	94	10	0	0	65	0	0
100	773	True	EN	No	34	Yes	5	3	6	I Agree	Female		White	No																							78	80	75	86	56	95	73	69	56	45	17	47	76
100	220	True	EN	No	57	No				I Agree	Female		White	No			72	80	25	62	51	79	73	78	78	10	7	11	77	62	84	26	66	33	18	80
100	651	True	EN	No	50	No				I Agree	Female		White	No			31	77	33	10	14	23	3	11	15	72	0	0	5	100	80	5	0	4	0	7
100	258	True	EN	No	23	No				I Agree	Female		Hispanic or Latino	No			75	84	6	19	52	69	62	72	32	55	12	13	68	79	75	6	7	39	7	26
100	250	True	EN	No	50	Yes	6	3	9	I Agree	Female		White	No																							86	60	84	82	61	68	46	49	55	26	6	8	63
100	707	True	EN	No	58	Yes	5	3	7	I Agree	Female		White	No																							89	51	37	60	72	74	71	76	53	20	41	9	68
100	127	True	EN	No	41	No				I Agree	Female		White	No			89	58	76	84	72	100	100	100	62	9	28	30	88	48	100	29	62	51	62	65
100	511	True	EN	No	56	No				I Agree	Female		Hispanic or Latino	No			37	75	29	14	15	30	27	26	19	62	14	10	39	71	16	49	17	16	52	31
100	2442	True	EN	No	50	No				I Agree	Female		Black or African American	No			56	100	69	60	8	77	49	52	11	91	4	6	6	79	73	8	20	5	25	64
100	618	True	EN	No	58	Yes	3	5	10	I Agree	Female		White	No																							100	99	50	50	29	97	69	63	47	4	8	16	50
100	235	True	EN	No	50	No				I Agree	Female		White	Yes	August	2021	100	64	28	22	64	98	98	98	45	5	18	19	96	5	100	96	47	37	39	91
100	148	True	EN	No	35	No				I Agree	Female		White	No			52	74	17	4	14	53	1	20	1	59	1	1	4	78	52	1	1	3	1	1
100	611	True	EN	No	45	No				I Agree	Male		American Indian or Alaskan Native,Black or African American,Hispanic or Latino,White,Biracial/multiracial	No			16	78	41	20	8	49	14	2	4	78	20	2	25	87	43	53	12	10	6	11
100	275	True	EN	No	34	No				I Agree	Female		Hispanic or Latino,White,Biracial/multiracial	No			0	100	0	5	1	1	1	1	1	0	0	0	0	96	29	0	0	1	3	0
100	420	True	EN	No	50	No				I Agree	Female		White	Yes	June	2020	15	56	57	49	41	19	25	20	48	52	36	25	43	26	54	28	12	79	48	8
100	154	True	EN	No	30	No				I Agree	Male		White	Yes	October	2020	40	92	18	3	15	42	38	25	31	85	2	10	27	92	39	1	7	10	1	24
100	235	True	EN	No	56	No				I Agree	Male		White	No			14	73	1	5	7	3	2	3	2	78	4	2	3	83	20	5	3	3	3	9
100	279	True	EN	No	38	Yes	3	4	7	I Agree	Female		White	No																							91	35	80	51	76	86	80	84	73	47	22	30	66
100	624	True	EN	No	22	No				I Agree	Female		White	No			61	92	41	53	55	55	53	46	11	83	19	73	81	30	70	50	1	47	45	39
100	228	True	EN	No	57	No				I Agree	Female		White	No			83	14	63	73	35	73	78	71	36	57	0	8	58	62	86	55	20	8	9	65
100	396	True	EN	No	46	Yes	3	6	8	I Agree	Male		Hispanic or Latino	No																							34	80	15	25	28	61	69	64	29	83	27	24	28
100	394	True	EN	No	61	Yes	7	8	1	I Agree	Female		White	No																							36	56	24	49	8	14	27	10	20	70	6	3	42
100	226	True	EN	No	30	No				I Agree	Male		Biracial/multiracial	No			75	53	94	94	94	91	92	88	94	15	77	100	86	18	68	97	97	100	90	89
100	1459	True	EN	No	22	Yes	3	4	8	I Agree	Female		Hispanic or Latino	Yes	July	2020																					49	26	75	57	55	39	49	52	32	51	16	13	38
100	182	True	EN	No	47	No				I Agree	Female		White	No			100	21	35	91	100	100	100	100	65	14	2	3	100	64	100	3	73	79	7	100
100	139	True	EN	No	58	No				I Agree	Female		White	No			18	90	27	19	15	11	16	2	7	90	6	7	4	74	8	8	3	12	5	5
100	459	True	EN	No	59	Yes	0	0	3	I Agree	Female		White	No																							5	100	92	40	0	20	0	0	0	97	0	0	0
100	233	True	EN	No	31	No				I Agree	Male		White	Yes	December	2020	100	51	0	16	33	67	66	48	35	22	8	5	4	38	95	4	32	21	6	58
100	108	True	EN	No	30	No				I Agree	Female		White	No			80	38	87	41	100	100	22	82	58	37	0	10	5	44	100	41	5	16	63	5
21	861	False	EN	No	39	No				I Agree	Male		Hispanic or Latino	No			74	56	5	30	42	100	84	99	44	41	16	42	51	44	100
100	282	True	EN	No	22	Yes	4	3	4	I Agree	Female		White	No																							55	81	79	67	100	84	73	79	89	46	3	94	100
100	161	True	EN	No	20	No	1	4	9	I Agree	Female		White	No			68	38	46	71	41	69	23	22	27	73	12	50	45	52	69	50	19	54	24	57
100	192	True	EN	No	30	No	4	6	8	I Agree	Female		White	Yes	April	2020	69	45	87	65	93	64	74	82	88	32	56	86	63	27	68	91	87	72	9	36
100	155	True	EN	No	18	No	5	8	8	I Agree	Female		Hispanic or Latino	No			63	89	61	41	29	72	47	50	30	67	15	46	25	42	70	49	37	13	16	82
100	197	True	EN	No	25	No	2	4	7	I Agree	Female		White	No			42	67	15	16	38	10	16	15	23	70	4	5	28	66	31	10	11	28	39	33
100	177	True	EN	No	32	No	7	7	9	I Agree	Male		Asian	No			85	55	49	63	58	87	79	86	75	85	50	23	57	53	88	77	77	78	87	81
100	205	True	EN	No	21	No	5	3	8	I Agree	Not Listed: Please Specify	Nonbinary	Asian	No			77	16	58	75	59	64	51	53	38	49	58	47	65	3	61	63	76	63	38	39
100	221	True	EN	No	38	No	7	7	8	I Agree	Female		Black or African American,Hispanic or Latino	Yes	January	2021	83	29	70	53	100	92	82	87	100	16	9	59	100	42	74	86	100	24	12	94
100	183	True	EN	No	21	No	2	2	3	I Agree	Female		White	No			11	74	20	8	1	74	2	69	0	84	0	0	12	89	86	0	8	3	9	2
100	201	True	EN	No	39	No	3	3	2	I Agree	Female		White	No			13	89	27	13	13	36	35	16	52	75	7	30	48	82	24	7	50	11	15	62
100	245	True	EN	No	42	No	3	5	8	I Agree	Female		White	No			91	67	8	10	31	73	36	55	12	70	6	38	91	78	83	7	35	21	6	8
100	303	True	EN	No	66	No	1	3	10	I Agree	Female		White	No			100	86	55	52	9	100	79	12	56	64	2	4	66	50	95	59	96	32	1	28
100	261	True	EN	No	61	No	2	3	5	I Agree	Female		White	Yes	July	2022	40	34	24	14	12	28	16	17	26	79	13	7	13	76	47	46	24	34	26	15
100	245	True	EN	No	27	No	3	5	6	I Agree	Female		Hispanic or Latino	No			32	47	3	10	5	21	20	17	15	71	0	0	1	76	62	1	53	23	1	82
100	253	True	EN	No	56	No	1	1	5	I Agree	Female		White	No			85	58	13	17	18	69	63	67	25	17	3	3	23	82	69	23	9	10	3	28
100	349	True	EN	No	22	No	3	2	5	I Agree	Female		White	Yes	April	2021	9	94	2	7	7	8	7	4	6	92	5	4	5	95	7	6	6	7	8	6
100	213	True	EN	No	18	Yes	2	1	3	I Agree	Male		American Indian or Alaskan Native,White	No																							5	73	2	4	21	3	29	28	43	52	1	1	76
100	205	True	EN	No	56	No	2	1	3	I Agree	Female		White	No			57	67	9	31	17	34	25	29	15	65	8	1	1	72	26	35	2	2	4	3
100	367	True	EN	No	62	Yes	2	3	5	I Agree	Male		Asian	No																							32	80	31	31	12	20	19	8	5	81	2	2	34
100	221	True	EN	No	21	No	4	4	6	I Agree	Female		White	No			40	77	23	50	74	70	73	64	73	36	4	26	86	59	69	14	62	74	50	19
100	427	True	EN	No	64	No	1	2	4	I Agree	Female		Black or African American	No			17	84	2	1	1	1	1	1	1	92	1	1	1	93	5	1	1	1	1	1
100	269	True	EN	No	28	Yes	3	2	4	I Agree	Male		White	Yes	June	2020																					27	86	10	24	20	48	31	60	6	51	10	8	53
100	524	True	EN	No	48	No	5	1	3	I Agree	Male		Black or African American	No			15	66	6	7	4	3	40	30	3	72	2	3	2	3	57	7	8	2	22	8
100	173	True	EN	No	20	No	4	6	6	I Agree	Female		Hispanic or Latino	No			58	26	21	51	78	53	52	49	32	76	50	86	97	7	68	54	64	58	10	66
100	391	True	EN	No	50	No	4	9	10	I Agree	Female		Black or African American	No			93	27	100	100	87	100	93	97	65	43	4	100	13	16	98	37	50	24	46	4
100	400	True	EN	No	22	Yes	6	6	8	I Agree	Female		White	No																							64	44	32	50	65	60	62	40	56	56	28	51	51
100	187	True	EN	No	40	No	2	2	6	I Agree	Female		White	No			25	64	17	17	42	24	27	27	36	75	14	9	34	75	27	28	34	32	4	57
100	249	True	EN	No	22	Yes	5	3	7	I Agree	Female		White	No																							67	40	78	23	85	59	46	36	78	31	46	60	83
100	154	True	EN	No	20	No	3	2	5	I Agree	Male		White	No			13	76	21	9	26	39	21	17	21	85	20	7	10	78	36	25	20	26	19	23
100	281	True	EN	No	19	No	2	2	8	I Agree	Female		White	No			33	35	12	4	65	100	92	73	78	46	15	50	90	3	100	60	24	73	69	1
100	189	True	EN	No	22	No	1	3	5	I Agree	Male		Asian	No			5	72	8	5	2	30	4	6	3	78	4	2	2	93	2	2	2	2	2	2
100	157	True	EN	No	23	No	2	1	2	I Agree	Female		White	No			29	92	22	15	31	8	19	6	22	92	1	12	17	91	49	2	3	30	3	12
100	134	True	EN	No	19	No	8	5	10	I Agree	Male		White	No			68	59	68	51	93	78	56	48	40	50	18	10	14	74	72	45	62	58	10	82
100	297	True	EN	No	20	Yes	7	5	9	I Agree	Female		White	No																							67	50	64	62	79	83	55	77	68	13	59	60	84
100	355	True	EN	No	30	No	4	4	5	I Agree	Male		White	No			36	15	30	19	61	51	20	40	82	46	88	34	49	48	58	71	76	96	49	68
100	179	True	EN	No	18	No	2	4	5	I Agree	Female		Asian,Hispanic or Latino,White	Yes	August	2021	39	63	53	24	46	48	31	10	24	74	32	17	23	73	31	22	18	34	16	7
100	271	True	EN	No	22	No	2	3	3	I Agree	Male		White	No			33	57	34	18	35	58	57	55	57	57	15	9	48	83	53	7	13	27	8	26
100	480	True	EN	No	54	Yes	5	7	9	I Agree	Female		White	No																							82	9	71	86	66	78	74	75	90	9	45	36	76
100	220	True	EN	No	20	No	1	2	4	I Agree	Female		White	No			27	85	6	9	34	7	0	33	11	90	4	25	72	72	19	0	77	33	27	0
100	146	True	EN	No	21	No	7	6	9	I Agree	Female		White	No			52	68	31	25	50	52	40	57	33	49	18	30	38	53	66	33	60	48	33	40
100	359	True	EN	No	18	Yes	2	4	8	I Agree	Male		White	No																							4	35	63	60	88	40	11	22	60	46	10	66	25
100	213	True	EN	No	18	No	9	3	10	I Agree	Female		White	No			100	15	100	58	63	100	86	86	72	6	45	95	86	7	100	56	85	87	55	100
100	195	True	EN	No	19	No	0	2	5	I Agree	Female		White	Yes	October	2020	38	51	54	32	24	45	50	6	28	55	12	11	66	62	77	52	52	37	22	67
100	322	True	EN	No	50	Yes	7	7	7	I Agree	Female		White	No																							72	37	100	100	100	86	80	86	100	6	53	87	85
100	631	True	EN	No	18	No	7	6	7	I Agree	Female		White	No			76	39	26	56	50	65	68	61	19	3	0	54	82	41	100	16	73	88	0	100
100	165	True	EN	No	27	No	2	4	2	I Agree	Female		Asian	No			23	24	39	6	61	72	27	4	61	85	70	2	28	89	37	88	63	80	63	75
100	202	True	EN	No	20	No	2	4	4	I Agree	Female		White	No			34	4	15	27	49	81	76	72	30	47	24	32	53	1	88	25	8	31	86	58
100	153	True	EN	No	18	No	4	6	7	I Agree	Female		White	No			65	54	24	43	46	57	4	31	29	24	4	22	37	70	70	4	50	2	1	76
100	300	True	EN	No	36	No	7	6	7	I Agree	Male		Hispanic or Latino	No			51	81	31	87	61	77	90	43	82	0	45	10	33	56	97	75	5	31	8	5
100	222	True	EN	No	18	No	0	1	0	I Agree	Female		Hispanic or Latino,White	Yes	August	2021	15	67	51	49	69	25	9	22	28	70	17	11	21	54	41	66	30	90	85	57
100	560	True	EN	No	19	No	7	9	10	I Agree	Male		White	No			100	15	75	36	98	100	99	100	98	8	99	100	100	1	100	95	99	98	98	95
100	145	True	EN	No	18	No	2	2	5	I Agree	Female		Hispanic or Latino	No			12	77	4	32	12	42	19	19	19	79	12	2	50	66	66	8	8	10	7	29
100	260	True	EN	No	65	No	5	6	9	I Agree	Female		White	No			100	24	18	19	88	100	69	100	92	4	64	73	100	5	100	89	100	100	85	100
100	173	True	EN	No	22	No	4	5	7	I Agree	Female		White	No			100	34	73	52	66	67	67	76	69	29	12	35	83	18	96	60	69	71	42	97
100	663	True	EN	No	55	Yes	1	1	7	I Agree	Female		White	Yes	November	2020																					32	94	69	73	66	65	57	58	84	43	2	5	73
100	389	True	EN	No	20	Yes	4	6	4	I Agree	Female		White	No																							68	22	17	23	74	64	38	51	13	34	6	60	73
100	135	True	EN	No	23	No	4	4	5	I Agree	Female		Asian	No			38	84	16	7	68	43	50	12	80	53	33	8	47	43	59	1	9	46	32	16
100	303	True	EN	No	21	Yes	6	5	8	I Agree	Female		Hispanic or Latino,White	No																							54	24	100	81	100	53	80	46	91	35	63	87	33
100	206	True	EN	No	18	No	3	3	5	I Agree	Female		Hispanic or Latino	No			35	49	35	9	44	85	50	92	67	20	75	60	75	36	82	40	17	58	41	26
100	175	True	EN	No	20	No	6	5	8	I Agree	Female		White	No			69	55	59	15	20	90	31	58	22	13	19	18	58	62	97	41	44	20	40	57
100	424	True	EN	No	59	No	2	3	6	I Agree	Female		White	No			68	69	19	14	13	29	17	25	23	76	15	11	10	83	28	20	19	13	3	1
100	124	True	EN	No	18	No	6	7	8	I Agree	Female		White	No			86	41	67	26	87	86	68	82	48	49	21	56	15	20	86	87	19	70	15	80
100	207	True	EN	No	31	No	1	1	2	I Agree	Female		Hispanic or Latino	No			10	88	2	3	17	7	3	5	17	60	1	3	34	96	20	2	14	31	3	6
100	170	True	EN	No	18	No	7	4	7	I Agree	Female		White	No			62	70	100	80	65	64	76	74	39	62	77	68	41	16	100	64	1	68	40	32
100	195	True	EN	No	55	No	0	1	5	I Agree	Male		Hispanic or Latino	No			12	88	1	2	3	3	7	9	4	90	0	0	1	99	8	0	0	0	0	1
100	414	True	EN	No	31	Yes	8	7	9	I Agree	Female		White	No																							100	19	83	89	91	97	95	96	99	4	55	97	91
100	490	True	EN	No	32	Yes	1	3	5	I Agree	Male		White	No																							24	84	12	1	10	85	27	75	14	79	1	1	50
100	154	True	EN	No	19	No	7	7	10	I Agree	Female		Biracial/multiracial	No			59	19	84	61	90	100	61	85	95	15	79	80	100	19	97	92	95	89	45	100
100	159	True	EN	No	34	No	1	3	6	I Agree	Female		White	No			28	81	56	26	30	18	23	26	50	77	10	7	51	77	37	15	51	52	39	18
100	3304	True	EN	No	18	No	6	7	8	I Agree	Female		White	No			78	67	42	16	35	64	52	61	29	63	28	13	70	61	79	29	28	15	8	62
100	317	True	EN	No	20	Yes	3	2	6	I Agree	Male		White	No																							36	65	25	25	21	14	16	20	7	57	3	1	54
100	5468	True	EN	No	32	Yes	6	6	7	I Agree	Female		White	No																							66	50	53	56	59	71	63	65	46	31	48	7	58
100	205	True	EN	No	50	No	0	1	1	I Agree	Female		White	No			6	66	29	18	18	54	22	21	9	38	6	6	47	62	47	18	17	14	63	9
100	195	True	EN	No	19	No	7	6	9	I Agree	Female		White	Yes	January	2021	79	45	86	56	74	53	46	76	87	34	28	60	90	28	70	32	76	87	68	92
100	234	True	EN	No	32	No	5	6	1	I Agree	Female		Asian	No			100	48	19	34	27	59	46	23	77	13	24	12	78	26	92	88	67	73	59	47
100	563	True	EN	No	25	Yes	8	7	9	I Agree	Female		White	No																							55	48	19	14	78	73	56	43	34	64	17	42	32
100	451	True	EN	No	20	Yes	2	3	4	I Agree	Female		White	No																							11	69	22	28	55	46	20	31	40	50	19	12	30
100	306	True	EN	No	50	No	3	2	7	I Agree	Female		White	No			72	54	84	92	37	69	18	30	53	78	0	0	0	89	100	2	2	9	2	3
100	224	True	EN	No	21	No	1	1	6	I Agree	Female		White	No			35	44	8	34	48	25	6	3	3	85	5	7	60	58	51	29	75	57	53	27
100	348	True	EN	No	56	No	3	4	7	I Agree	Female		Hispanic or Latino,White	No			74	81	94	69	68	86	82	82	79	87	25	33	58	73	73	35	55	34	24	73
100	468	True	EN	No	24	No	3	3	8	I Agree	Female		Hispanic or Latino	No			81	57	77	81	76	73	61	55	78	60	17	34	88	48	84	58	62	83	53	71
100	332	True	EN	No	51	Yes	3	4	6	I Agree	Male		White	No																							40	72	7	9	20	13	48	57	16	49	9	8	17
100	675	True	EN	No	62	Yes	5	5	7	I Agree	Male		White	No																							40	57	31	60	53	64	74	62	61	42	26	0	64
100	216	True	EN	No	20	No	2	1	8	I Agree	Not Listed: Please Specify	Born female, no gender	White	No			34	22	79	72	75	88	35	35	93	25	41	80	90	26	59	68	83	68	22	89
100	271	True	EN	No	29	Yes	5	3	10	I Agree	Male		White	No																							68	43	80	91	80	100	13	100	65	54	24	60	5
100	1178	True	EN	No	60	No	0	1	2	I Agree	Female		White	No			4	90	15	18	19	15	10	7	7	76	3	5	12	95	9	8	11	12	9	9
100	176	True	EN	No	21	No	3	4	7	I Agree	Male		White	No			45	73	12	12	57	62	66	69	0	93	10	0	68	76	56	5	16	72	3	59
100	183	True	EN	No	26	No	1	2	5	I Agree	Female		White	No			15	71	39	34	32	68	44	36	60	19	24	11	41	69	50	16	20	37	4	41
100	272	True	EN	No	18	No	2	2	7	I Agree	Female		White	No			52	64	15	15	10	66	66	43	36	71	12	39	23	80	78	27	1	22	31	68
100	7143	True	EN	No	18	No	2	3	7	I Agree	Male		Hispanic or Latino	Yes	July	2020	16	77	34	19	19	7	7	7	36	85	9	10	32	22	7	8	24	10	38	8
100	389	True	EN	No	18	Yes	6	5	9	I Agree	Male		White	No																							100	93	42	51	56	74	60	62	39	47	37	100	67
100	287	True	EN	No	22	No	1	2	5	I Agree	Male		Asian	No			30	58	19	23	21	42	27	27	26	81	15	15	34	59	43	27	28	31	22	40
100	292	True	EN	No	20	Yes	6	3	8	I Agree	Female		White	No																							78	59	96	91	75	71	57	69	97	39	71	52	88
100	851	True	EN	No	24	No	9	7	10	I Agree	Female		White	No			93	75	23	7	39	100	79	100	32	51	27	90	100	77	90	67	52	27	2	38
100	212	True	EN	No	27	No	3	3	5	I Agree	Male		White	No			64	50	18	20	62	55	63	43	62	88	20	47	66	61	57	27	26	11	44	27
100	448	True	EN	No	20	Yes	2	3	4	I Agree	Female		White	Yes	January	2021																					50	27	74	72	73	79	54	46	66	47	55	68	70
100	414	True	EN	No	56	Yes	8	7	10	I Agree	Male		White	No																							71	59	69	92	66	57	71	57	48	63	31	3	53
100	208	True	EN	No	51	No	4	2	6	I Agree	Female		White	No			65	24	9	7	6	72	26	74	16	14	0	24	22	87	63	12	5	3	7	17
100	202	True	EN	No	20	No	3	1	4	I Agree	Female		Hispanic or Latino	No			17	87	4	32	54	11	18	6	52	69	2	3	42	87	42	2	28	52	5	9
100	185	True	EN	No	22	No	4	5	8	I Agree	Female		White	No			61	45	80	28	65	80	67	42	58	35	1	11	11	62	78	73	12	79	38	90
100	176	True	EN	No	20	No	3	1	5	I Agree	Female		White	Yes	September	2020	35	20	39	30	45	67	29	64	46	6	26	51	59	10	72	16	52	22	21	51
100	195	True	EN	No	44	No	5	6	3	I Agree	Female		White	No			60	42	45	45	45	61	71	65	57	36	29	28	61	47	64	49	69	65	75	62
100	481	True	EN	No	25	No	9	8	5	I Agree	Female		White	No			9	81	11	5	1	19	10	36	12	77	1	2	27	88	24	3	26	4	93	7
100	180	True	EN	No	30	No	6	8	10	I Agree	Female		White	No			93	59	82	41	41	93	90	100	52	2	41	7	10	46	91	90	53	72	40	90
100	158	True	EN	No	25	No	7	4	8	I Agree	Male		Asian	No			74	37	59	39	65	82	82	82	75	27	5	7	74	12	81	72	68	73	50	57
100	298	True	EN	No	20	No	10	6	10	I Agree	Female		White	No			77	100	76	77	100	59	56	64	100	23	83	79	100	44	100	0	70	100	100	38
100	239	True	EN	No	68	No	6	6	8	I Agree	Female		White	No			63	83	28	63	52	57	58	67	57	31	26	14	40	42	61	25	33	30	73	14
100	242	True	EN	No	23	No	5	8	8	I Agree	Female		White	Yes	December	2020	45	91	8	9	23	71	10	82	48	92	15	55	44	54	90	14	9	16	13	45
100	385	True	EN	No	24	No	3	0	10	I Agree	Male		White	No			58	38	17	26	35	49	41	60	31	16	8	20	41	51	61	4	6	18	4	73
100	192	True	EN	No	20	No	6	4	8	I Agree	Female		Asian,White,Biracial/multiracial	No			100	80	58	90	24	100	93	68	22	29	0	72	69	33	100	58	65	37	14	100
100	238	True	EN	No	22	Yes	1	1	3	I Agree	Female		White	No																							12	96	2	2	35	23	36	37	11	79	2	1	3
100	423	True	EN	No	33	No	1	1	1	I Agree	Female		Asian	No			44	81	14	11	16	15	11	9	54	62	9	15	19	89	74	15	15	15	14	13
100	321	True	EN	No	19	Yes	0	0	1	I Agree	Female		White	Yes	February	2021																					1	52	79	85	75	64	11	25	49	30	62	91	74
100	124	True	EN	No	18	No	7	7	9	I Agree	Female		American Indian or Alaskan Native,Hispanic or Latino,White,Biracial/multiracial	No			59	65	6	60	75	85	73	55	76	30	9	9	57	36	83	30	6	58	4	61
100	253	True	EN	No	36	Yes	6	7	9	I Agree	Female		White	No																							100	6	94	91	89	100	100	100	100	5	92	99	100
100	597	True	EN	No	23	No	4	4	6	I Agree	Male		Asian,White,Biracial/multiracial	No			58	47	7	7	56	19	7	6	42	65	0	0	41	92	42	0	10	17	2	5
100	459	True	EN	No	60	Yes	6	8	9	I Agree	Female		White	No																							71	100	33	11	9	100	45	100	35	33	0	3	20
100	329	True	EN	No	56	Yes	3	2	6	I Agree	Male		White	No																							31	71	29	22	11	39	37	32	17	75	8	8	9
100	698	True	EN	No	24	No	6	7	8	I Agree	Female		White	No			70	50	59	60	61	86	68	71	57	22	59	83	76	33	82	73	75	77	75	65
100	191	True	EN	No	20	No	4	5	7	I Agree	Female		White	Yes	August	2020	42	88	22	43	92	67	40	48	42	26	23	55	89	41	76	16	51	61	65	42
100	219	True	EN	No	19	No	6	5	9	I Agree	Male		Hispanic or Latino	No			64	0	47	87	81	86	41	31	18	13	0	41	79	39	100	83	48	74	5	82
100	184	True	EN	No	19	No	3	2	5	I Agree	Male		Asian	No			65	40	70	86	32	52	15	26	67	72	85	20	90	54	65	58	78	48	8	21
100	278	True	EN	No	20	Yes	7	6	8	I Agree	Female		White	No																							71	76	79	83	83	83	82	83	84	33	45	64	75
100	260	True	EN	No	40	Yes	10	10	10	I Agree	Female		White	Yes	October	2020																					69	18	50	30	18	75	77	78	80	9	9	23	100
100	191	True	EN	No	18	No	0	3	5	I Agree	Female		Asian	Yes	December	2020	21	17	35	7	16	36	27	11	12	68	26	18	49	76	49	62	23	21	7	37
100	609	True	EN	No	18	Yes	1	1	4	I Agree	Male		White	No																							0	92	8	6	7	1	0	1	5	84	6	2	22
100	329	True	EN	No	67	No	2	3	7	I Agree	Male		White	No			12	78	40	42	35	36	29	32	30	53	15	5	29	88	42	26	34	11	6	29
100	336	True	EN	No	62	Yes	1	1	1	I Agree	Female		White	Yes	December	2020																					5	94	13	22	8	23	13	17	6	14	2	4	15
100	277	True	EN	No	19	No	2	2	3	I Agree	Male		White	No			12	77	48	27	24	32	7	17	18	86	6	7	23	85	49	45	17	40	52	9
100	266	True	EN	No	28	Yes	1	1	4	I Agree	Female		Asian,White	No																							9	88	55	60	61	28	40	52	65	62	17	52	55
100	244	True	EN	No	20	No	3	2	6	I Agree	Male		Asian	No			65	41	67	65	91	54	58	47	86	15	31	58	74	30	79	90	65	61	75	54
100	323	True	EN	No	32	No	0	2	5	I Agree	Male		Hispanic or Latino,Biracial/multiracial	No			22	78	0	8	51	7	2	12	4	88	8	5	11	90	50	8	12	9	52	9
100	8624	True	EN	No	21	No	1	3	5	I Agree	Female		Hispanic or Latino	No			28	74	37	36	39	45	30	6	28	70	1	3	20	86	75	6	36	61	9	4
100	456	True	EN	No	22	No	5	2	5	I Agree	Female		Asian	No			22	88	23	50	51	30	25	19	52	73	54	0	19	79	26	24	13	38	22	17
100	168	True	EN	No	21	No	7	8	9	I Agree	Female		White	Yes	January	2021	77	20	78	50	63	75	57	88	79	22	56	74	21	7	77	82	18	58	77	47
100	232	True	EN	No	18	No	3	5	8	I Agree	Female		White	No			96	44	55	23	87	70	75	72	87	29	72	41	100	50	100	64	100	88	88	52
100	480	True	EN	No	20	No	3	2	4	I Agree	Female		White	No			42	75	52	19	23	62	33	70	13	47	13	11	45	52	38	17	15	19	16	27
100	475	True	EN	No	46	Yes	5	6	7	I Agree	Male		White	No																							100	67	56	40	53	100	36	100	59	32	36	12	36
100	243	True	EN	No	32	No	5	2	7	I Agree	Female		White	No			51	85	65	68	23	12	73	51	29	59	8	36	59	69	86	49	68	91	30	63
100	682	True	EN	No	22	No	3	4	7	I Agree	Female		White	No			61	65	19	22	38	53	27	40	36	79	10	11	71	86	68	15	36	36	8	29
100	1539	True	EN	No	22	No	8	5	7	I Agree	Female		Hispanic or Latino,White	No			100	37	73	100	100	54	100	78	91	16	0	82	100	24	94	73	91	100	4	75
100	177	True	EN	No	19	No	3	3	6	I Agree	Female		Hispanic or Latino	No			29	70	8	27	25	6	32	25	26	70	0	13	20	46	34	19	6	19	2	10
100	195	True	EN	No	24	No	7	6	8	I Agree	Female		Asian	No			76	51	28	14	10	76	65	71	35	60	52	63	73	53	70	61	31	28	26	52
100	354	True	EN	No	18	No	6	1	6	I Agree	Female		White	No			19	63	67	69	69	38	34	27	61	61	43	9	100	43	56	5	30	97	70	18
100	177	True	EN	No	19	No	6	5	7	I Agree	Female		White	No			79	34	55	29	82	77	64	64	58	44	21	13	77	20	60	34	39	72	78	23
100	182	True	EN	No	46	No	1	0	2	I Agree	Female		White	No			7	96	11	4	3	11	5	5	1	92	2	0	3	97	25	5	5	6	1	2
100	194	True	EN	No	40	No	5	5	8	I Agree	Female		Hispanic or Latino	No			72	50	79	72	44	89	84	73	65	38	26	29	68	95	78	20	20	20	63	74
100	174	True	EN	No	34	No	5	3	7	I Agree	Female		White	No			80	41	80	51	33	57	35	35	58	15	5	91	99	29	78	36	60	85	30	84
100	552	True	EN	No	67	No	1	1	3	I Agree	Male		White	No			9	89	6	7	4	3	7	2	3	95	1	1	6	94	4	2	2	4	3	4
100	184	True	EN	No	23	No	1	1	2	I Agree	Not Listed: Please Specify	nonbinary	White	No			18	82	5	10	13	53	9	3	6	73	5	1	14	97	53	4	19	27	5	2
100	271	True	EN	No	22	Yes	8	1	9	I Agree	Female		Hispanic or Latino	No																							87	40	87	79	90	90	91	83	89	12	54	80	89
100	248	True	EN	No	63	No	1	1	2	I Agree	Male		White	No			52	83	21	25	7	50	2	15	8	60	1	1	47	70	51	35	72	44	23	21
100	1298	True	EN	No	48	Yes	6	5	6	I Agree	Female		White	No																							60	53	49	58	68	71	37	49	76	23	51	28	82
100	340	True	EN	No	20	Yes	6	7	7	I Agree	Female		White	Yes	January	2021																					62	61	67	46	54	53	52	57	33	51	10	28	39
100	168	True	EN	No	30	No	4	5	1	I Agree	Female		White	No			88	77	83	84	89	97	97	96	100	15	40	71	100	24	98	60	73	92	52	100
100	448	True	EN	No	60	Yes	0	2	5	I Agree	Female		White	No																							11	100	56	59	30	15	14	15	32	78	15	7	17
100	263	True	EN	No	30	No	0	3	4	I Agree	Female		Black or African American	Yes	September	2021	81	49	35	39	27	100	86	93	49	8	4	0	66	34	100	61	8	20	96	100
100	137	True	EN	No	22	No	3	7	9	I Agree	Female		Hispanic or Latino	Yes	January	2021	77	51	53	100	100	100	100	100	100	100	100	100	100	61	100	100	100	100	100	100
100	167	True	EN	No	20	No	6	3	6	I Agree	Male		Asian	No			25	25	45	57	53	56	59	54	60	18	63	60	59	20	62	56	24	57	65	39
100	201	True	EN	No	24	Yes	0	0	0	I Agree	Female		White	Yes	August	2021																					6	89	17	31	19	4	3	3	9	87	2	12	76
100	250	True	EN	No	38	No	1	1	6	I Agree	Female		Black or African American	No			6	82	19	11	4	59	6	5	5	85	4	3	12	97	55	29	9	10	6	5
100	286	True	EN	No	50	No	3	3	3	I Agree	Female		White	No			15	77	29	14	61	25	9	14	39	49	15	33	80	64	16	38	37	40	11	54
100	542	True	EN	No	63	No	0	0	0	I Agree	Female		Black or African American	No			0	91	2	2	1	1	1	1	1	90	1	1	1	91	1	2	1	1	1	1
100	287	True	EN	No	41	Yes	2	2	4	I Agree	Female		Asian	No																							23	76	4	3	6	19	19	1	4	49	1	1	10
100	540	True	EN	No	27	Yes	2	2	4	I Agree	Male		Asian	No																							34	47	30	12	17	36	32	20	12	68	27	22	63
100	377	True	EN	No	19	Yes	2	1	7	I Agree	Male		White	No																							28	82	61	34	26	65	45	27	9	84	5	33	2
100	317	True	EN	No	40	No	3	3	4	I Agree	Female		White	No			37	82	20	11	10	33	39	18	17	87	4	3	52	80	42	9	4	4	13	21
100	308	True	EN	No	63	No	3	2	3	I Agree	Female		White	Yes	December	2020	7	94	67	7	9	6	6	7	8	91	4	6	8	93	6	10	10	11	5	10
100	2438	True	EN	No	38	Yes	7	5	10	I Agree	Female		Hispanic or Latino,White	No																							50	62	100	62	52	61	67	67	58	42	91	95	96
100	238	True	EN	No	25	No	6	7	9	I Agree	Male		Hispanic or Latino,White	No			92	10	38	16	24	90	94	79	38	10	4	45	96	37	100	84	100	24	27	41
100	23424	True	EN	No	61	No	7	5	3	I Agree	Male		White	No			34	95	4	6	10	17	10	11	12	92	3	3	1	99	6	3	4	5	38	75
100	163	True	EN	No	18	No	3	6	9	I Agree	Female		White	No			83	59	64	100	100	100	74	100	82	13	83	100	100	31	100	91	100	100	100	100
100	5162	True	EN	No	58	No	2	4	8	I Agree	Male		White	No			59	89	43	11	2	36	40	40	1	76	0	0	15	96	37	1	4	4	0	9
100	437	True	EN	No	42	No	5	4	8	I Agree	Female		White	No			75	85	55	30	38	55	23	35	26	64	5	22	18	71	43	20	26	24	9	18
100	346	True	EN	No	25	No	7	5	8	I Agree	Female		Asian	No			37	4	1	2	2	2	2	1	1	74	3	12	35	71	40	6	69	8	87	48
100	293	True	EN	No	26	No	1	1	2	I Agree	Male		Black or African American	No			7	93	10	6	3	38	16	1	2	97	2	3	18	99	46	20	15	3	4	10
100	419	True	EN	No	54	Yes	7	6	8	I Agree	Female		White	No																							60	30	58	65	62	68	67	68	68	15	8	12	33
100	276	True	EN	No	19	Yes	0	2	4	I Agree	Female		White	No																							16	72	26	81	13	31	29	34	13	70	37	54	11
100	299	True	EN	No	67	No	8	8	7	I Agree	Female		White	No			10	99	7	7	15	10	11	5	12	92	6	1	11	94	10	2	2	15	13	0
10	82	False	EN	No	27	No	3	3	4	I Agree	Female		Hispanic or Latino	No
77	138	False	EN	No	42	Yes	0	3	6	I Agree	Female		White	No																							75	72	0	0	0	80	79	55	14	71	0
69	85	False	EN	No	24	Yes	4	3	1	I Agree	Female		White	Yes	November	2020																					41
10	135	False	EN	No	19	No	0	1	3	I Agree	Male		Black or African American	No
10	91	False	EN	No	37	No	3	3	4	I Agree	Female		White	No			34
79	1194	False	EN	No	36	Yes	2	2	7	I Agree	Female		White	No																							23	90	62	38	23	28	30	40	24	75	12	13	28
100	150	True	EN	No	22	No	4	5	7	I Agree	Female		White	No			82	51	77	85	66	67	50	47	68	31	15	40	73	56	71	42	64	66	49	63
100	201	True	EN	No	24	No	2	2	4	I Agree	Female		White	No			34	35	6	8	39	29	29	14	45	24	0	17	48	68	45	1	37	26	12	37
28	502	False	EN	No	31	Yes	7	5	7	I Agree	Male
18	1600	False	EN	No	19	No	1	2	2	I Agree	Male		White	Yes	August	2021	7	63	0	0	14	0	0	0	21	74	7
63	107	False	EN	No	20	Yes	2	1	3	I Agree
100	425	True	EN	No	19	Yes	6	2	9	I Agree	Male		White	No																							78	100	56	63	63	76	56	59	62	74	42	43	85
75	5581	False	EN	No	21	Yes	3	2	6	I Agree	Female		White	No																							69	53	72	77	76	58	67	70	78
100	194	True	EN	No	67	No	0	4	4	I Agree	Male		White	No			13	89	19	46	13	44	16	35	14	74	9	11	72	83	41	21	16	16	9	69
67	98088	False	EN	No	22	Yes	3	2	6	I Agree	Female		White	No
10	194694	False	EN	No	18	No	8	4	9	I Agree	Female		White	No			92
100	327	True	EN	No	20	No	8	6	8	I Agree	Female		Hispanic or Latino	No			64	76	51	46	87	65	58	48	81	40	78	61	76	55	76	12	9	90	73	38
100	2135	True	EN	No	46	Yes	5	4	7	I Agree	Female		White	No																							74	35	78	67	75	67	31	49	79	22	41	62	78
6	107	False	EN	No	35	No	5	3	8	I Agree	Female
100	338	True	EN	No	35	Yes	4	7	9	I Agree	Female		White	No																							61	62	13	26	22	68	23	53	38	37	0	13	27
100	671	True	EN	No	23	Yes	2	2	6	I Agree	Female		Asian	No																							53	34	6	25	4	84	3	86	2	55	3	2	61
13	100	False	EN	No	38	No	2	2	2	I Agree	Female		White	No			34	48	44	42
40	299	False	EN	No	39	Yes	6	3	7	I Agree	Female		White	No																							53	51	77	67	59	61	76	44	73	63	97
100	310	True	EN	No	20	No	2	2	6	I Agree	Female		Hispanic or Latino	Yes	December	2020	54	62	82	77	40	93	91	90	90	19	28	71	68	14	77	68	49	71	77	89
31	106	False	EN	No	34	Yes	5	5	8	I Agree	Female		White	No
100	280	True	EN	No	42	No	6	6	8	I Agree	Female		White	Yes	December	2020	58	39	57	69	43	72	20	65	51	35	15	21	70	45	73	46	44	55	57	60
100	192	True	EN	No	41	No	6	7	7	I Agree	Female		White	No			76	83	57	47	52	96	84	85	44	22	10	30	35	15	82	42	37	31	70	35
100	273	True	EN	No	55	Yes	5	8	9	I Agree	Male		White	No																							75	60	83	61	60	95	87	90	71	30	14	12	50
100	135	True	EN	No	38	No	2	3	5	I Agree	Female		White	No			48	71	9	4	27	48	29	24	5	86	1	2	38	78	17	6	2	4	3	12
100	306	True	EN	No	53	No	6	5	6	I Agree	Female		White	No			59	32	74	52	16	75	74	63	13	51	7	3	48	93	80	7	16	4	2	70
100	194	True	EN	No	25	No	6	4	7	I Agree	Not Listed: Please Specify	Trans male	Biracial/multiracial	No			50	69	38	12	79	100	13	63	71	63	0	18	80	33	79	3	59	58	1	1
100	372	True	EN	No	47	No	2	1	3	I Agree	Female		White	No			29	84	49	63	25	58	53	46	24	79	11	21	39	51	47	24	58	48	36	30
100	590	True	EN	No	41	Yes	6	2	8	I Agree	Male		White	No																							73	30	13	9	62	73	74	78	71	10	12	74	58
100	270	True	EN	No	31	No	0	1	2	I Agree	Female		White	No			17	81	2	1	2	29	10	3	1	91	1	3	2	2	11	1	2	1	1	1
100	263	True	EN	No	23	No	2	2	4	I Agree	Female		White	Yes	June	2020	16	82	3	3	3	15	3	12	18	65	3	1	21	84	32	2	8	10	2	1
100	354	True	EN	No	47	No	7	8	7	I Agree	Female		Hispanic or Latino	No			72	65	58	57	47	47	42	67	71	28	28	66	64	37	62	61	42	40	50	65
100	260	True	EN	No	22	Yes	2	3	6	I Agree	Female		Asian	No																							25	71	4	20	48	29	23	51	39	68	11	4	24
100	841	True	EN	No	60	No	7	7	7	I Agree	Male		White	Yes	June	2020	77	27	85	29	74	89	82	55	90	2	9	89	100	47	90	82	79	92	22	100
100	11732	True	EN	No	47	No	1	2	3	I Agree	Female		Hispanic or Latino	No			36	82	23	19	12	14	14	13	6	49	0	0	49	99	41	1	6	0	0	50
100	338	True	EN	No	25	No	3	3	9	I Agree	Female		White	No			47	43	54	10	22	85	24	86	12	38	4	52	93	63	80	22	8	13	65	7
100	161	True	EN	No	22	No	3	3	5	I Agree	Male		Hispanic or Latino,White	No			15	69	58	45	36	11	17	6	53	78	20	6	36	60	47	40	29	74	27	6
100	434	True	EN	No	24	Yes	6	6	8	I Agree	Female		White	No																							80	51	89	100	60	81	55	60	44	24	23	7	90
100	282	True	EN	No	18	Yes	6	6	7	I Agree	Female		White	No																							100	19	27	10	20	85	67	71	8	27	0	0	82
40	171	False	EN	No	39	Yes	7	2	7	I Agree	Female		White	No																							83	51	54	81	51	78	59	64	63	67	15	67
96	353	False	EN	No	23	Yes	3	1	7	I Agree	Female		White	Yes	January	2021																					65	17	83	83	87	55	41	46	69	32	51	45	69
100	351	True	EN	No	37	No	3	2	5	I Agree	Female		White	No			28	75	5	2	8	42	36	31	8	70	1	0	22	85	31	1	0	4	1	6
100	192	True	EN	No	37	No	3	3	5	I Agree	Female		White	Yes	September	2021	32	78	82	85	57	71	82	75	31	58	15	13	69	39	83	39	56	17	35	87
100	341	True	EN	No	57	No	2	2	4	I Agree	Female		White	No			38	88	17	9	7	21	16	6	8	61	13	8	19	80	32	10	7	11	2	30
17	414	False	EN	No	44	No	3	3	4	I Agree	Female		Asian	No			47	48	13	0	12	44	40	43	19
73	109	False	EN	No	23	Yes	2	3	8	I Agree	Female		White	No																							77	10	84	91	56	72
100	464	True	EN	No	41	No	2	2	5	I Agree	Female		White	No			23	81	54	37	55	73	37	10	15	60	6	5	35	75	46	9	12	32	28	34
100	253	True	EN	No	43	Yes	4	3	4	I Agree	Female		White	No																							29	64	19	21	37	65	38	67	61	11	2	20	46
100	256	True	EN	No	60	No	6	3	6	I Agree	Female		White	No			52	54	45	44	47	20	60	64	55	53	13	16	41	68	69	45	13	30	5	60
100	248	True	EN	No	32	Yes	3	2	4	I Agree	Male		White	Yes	September	2021																					35	56	27	3	1	29	5	6	3	72	5	10	69
100	446	True	EN	No	52	Yes	6	6	9	I Agree	Male		White	No																							65	48	62	67	72	68	66	69	70	49	65	68	70
100	391	True	EN	No	63	Yes	2	2	5	I Agree	Female		White	No																							66	48	59	65	73	56	47	33	51	47	38	29	35
100	294	True	EN	No	62	Yes	8	4	9	I Agree	Female		White	Yes	October	2021																					79	82	22	8	26	43	17	24	31	54	5	42	44
100	222	True	EN	No	70	No	1	1	2	I Agree	Male		White	No			9	94	4	2	4	10	11	7	0	40	4	2	3	7	5	7	10	7	6	8
100	387	True	EN	No	64	Yes	3	3	7	I Agree	Female		White	No																							48	77	0	9	4	51	33	25	2	52	4	4	15
100	298	True	EN	No	25	Yes	3	3	4	I Agree	Female		White	No																							17	44	60	76	98	44	28	27	79	30	31	38	36
100	296	True	EN	No	35	Yes	4	5	8	I Agree	Male		White	No																							64	44	69	99	82	82	86	82	87	32	83	100	86
100	429	True	EN	No	69	Yes	1	1	1	I Agree	Female		White	No																							5	91	54	34	22	7	6	8	19	99	9	9	3
100	414	True	EN	No	42	Yes	8	8	10	I Agree	Female		White	No																							79	54	41	39	77	78	53	58	65	44	14	81	53
100	476	True	EN	No	58	Yes	7	7	8	I Agree	Female		White	Yes	April	2020																					69	69	64	66	75	70	70	71	77	23	45	39	80
100	374	True	EN	No	55	Yes	6	6	8	I Agree	Female		White	No																							73	59	95	94	72	72	68	70	58	16	65	52	82
100	303	True	EN	No	52	Yes	2	2	5	I Agree	Female		White	Yes	November	2020																					14	68	80	84	83	43	59	54	86	68	52	86	76
100	306	True	EN	No	19	Yes	6	7	9	I Agree	Female		White	No																							78	23	56	59	97	40	11	9	97	27	45	59	98
100	249	True	EN	No	21	Yes	5	7	7	I Agree	Female		Hispanic or Latino	No																							64	97	100	100	100	78	81	47	100	59	81	74	82
100	250	True	EN	No	48	Yes	7	4	10	I Agree	Female		White	No																							59	56	100	88	47	29	97	33	61	61	27	52	100
100	274	True	EN	No	32	Yes	8	3	9	I Agree	Female		White	No																							70	12	76	74	86	79	84	82	84	11	83	83	95
100	533	True	EN	No	39	Yes	4	2	8	I Agree	Male		White	No																							86	32	100	86	78	66	66	57	99	15	69	92	95
100	420	True	EN	No	58	Yes	7	7	7	I Agree	Male		White	No																							100	61	55	70	70	100	73	57	92	95	100	88	100
100	221	True	EN	No	44	Yes	2	1	7	I Agree	Female		White	No																							61	79	29	38	41	58	52	58	42	63	15	41	37
100	420	True	EN	No	26	Yes	5	4	7	I Agree	Male		White	Yes	July	2021																					72	77	78	24	48	50	58	58	48	46	8	25	48
100	168	True	EN	No	27	No	4	6	5	I Agree	Female		White	No			47	59	38	17	31	15	23	34	46	23	22	21	9	10	12	12	14	22	15	19
100	417	True	EN	No	40	Yes	6	6	6	I Agree	Female		White	No																							50	81	47	68	78	85	35	46	38	60	50	1	68
100	2261	True	EN	No	42	Yes	4	6	8	I Agree	Male		White	No																							69	30	82	27	30	56	43	32	14	46	17	20	54
100	231	True	EN	No	55	No	0	1	2	I Agree	Female		White	No			7	90	9	14	12	21	34	16	14	86	10	10	14	90	13	13	14	10	10	15
100	634	True	EN	No	65	Yes	4	7	9	I Agree	Female		White	No																							68	35	32	50	49	61	57	50	61	58	41	59	60
100	233	True	EN	No	58	Yes	4	2	7	I Agree	Male		White	No																							58	87	86	92	92	93	66	74	71	56	39	8	49
100	387	True	EN	No	18	Yes	6	3	9	I Agree	Male		White	No																							67	51	25	49	47	82	75	76	64	15	62	46	64
100	299	True	EN	No	49	Yes	5	5	7	I Agree	Female		White	No																							63	21	73	34	83	71	78	51	70	17	70	61	81
100	337	True	EN	No	68	No	5	7	3	I Agree	Female		White	No			63	85	2	2	2	43	32	8	5	52	5	4	26	94	51	3	31	2	2	32
100	486	True	EN	No	48	Yes	6	6	7	I Agree	Female		White	No																							58	29	67	64	72	68	71	73	71	32	66	33	69
100	461	True	EN	No	45	Yes	7	8	7	I Agree	Male		White	No																							76	33	53	73	72	77	77	78	62	75	75	73	75
100	370	True	EN	No	59	Yes	5	5	8	I Agree	Female		White	No																							50	69	29	42	45	51	54	42	55	48	11	29	47
100	230	True	EN	No	58	Yes	5	7	9	I Agree	Male		White	No																							83	55	69	64	95	65	72	38	98	19	51	66	100
100	354	True	EN	No	57	Yes	8	8	8	I Agree	Male		White	No																							89	39	89	85	87	86	83	82	79	30	61	54	54
100	273	True	EN	No	52	Yes	7	7	9	I Agree	Female		White	No																							74	31	7	35	61	83	79	78	58	18	53	37	88
100	254	True	EN	No	48	Yes	7	8	8	I Agree	Female		Hispanic or Latino	Yes	September	2020																					85	20	100	82	80	79	54	60	67	18	28	49	70
100	356	True	EN	No	54	Yes	10	10	10	I Agree	Female		White	No																							76	24	43	75	55	100	68	82	69	13	27	62	75
100	569	True	EN	No	52	Yes	8	6	8	I Agree	Female		White	No																							64	51	67	63	81	92	70	79	76	18	84	84	65
100	420	True	EN	No	25	Yes	8	6	10	I Agree	Female		Biracial/multiracial	No																							96	85	78	80	93	96	96	89	96	21	82	83	84
100	399	True	EN	No	54	Yes	6	7	8	I Agree	Female		White	No																							82	39	83	100	75	68	100	60	100	36	66	57	100
100	5356	True	EN	No	45	Yes	4	5	7	I Agree	Female		White	No																							89	20	51	50	50	78	69	49	60	4	67	53	67
100	531	True	EN	No	40	Yes	8	7	8	I Agree	Male		White	Yes	July	2020																					54	99	50	49	100	100	100	100	54	52	54	62	51
100	330	True	EN	No	26	Yes	6	4	8	I Agree	Female		White	No																							68	33	74	54	53	76	61	72	51	19	48	86	46
100	511	True	EN	No	57	Yes	4	6	4	I Agree	Female		White	No																							35	72	33	62	71	69	49	58	68	73	48	37	68
100	477	True	EN	No	45	Yes	0	0	5	I Agree	Male		White	No																							12	87	52	58	71	8	4	5	5	89	2	3	4
100	336	True	EN	No	57	Yes	6	8	9	I Agree	Female		White	No																							88	52	83	85	85	96	92	88	80	78	66	66	100
100	372	True	EN	No	50	Yes	9	6	6	I Agree	Female		White	Yes	October	2020																					75	53	100	84	87	91	86	85	96	45	28	70	77
100	279	True	EN	No	42	Yes	6	6	10	I Agree	Male		White	Yes	March	2020																					49	5	11	73	64	97	84	90	71	19	76	100	83
100	766	True	EN	No	65	Yes	6	3	6	I Agree	Female		Asian,Black or African American,White	No																							72	64	100	100	65	67	63	63	80	38	81	60	67
100	447	True	EN	No	59	Yes	7	7	10	I Agree	Male		White	No																							100	5	54	55	97	96	98	98	100	0	100	9	98
100	298	True	EN	No	39	Yes	5	7	10	I Agree	Female		White	No																							63	31	76	75	72	93	83	88	91	38	86	100	68
100	567	True	EN	No	59	Yes	8	10	10	I Agree	Female		White	No																							100	42	70	65	51	100	100	100	59	39	59	58	85
100	385	True	EN	No	51	Yes	7	5	7	I Agree	Female		White	No																							67	49	69	26	73	51	46	2	68	44	0	0	72
100	375	True	EN	No	40	Yes	5	5	8	I Agree	Female		Asian	No																							66	100	12	4	42	90	35	49	49	77	6	4	100
100	430	True	EN	No	42	Yes	0	0	0	I Agree	Female		White	No																							0	64	41	0	0	30	55	0	0	64	0	0	0
100	325	True	EN	No	51	Yes	7	7	8	I Agree	Male		White	Yes	July	2021																					98	11	88	96	84	93	93	91	90	88	84	85	84
100	361	True	EN	No	67	Yes	8	6	8	I Agree	Female		White	No																							80	68	5	10	6	88	78	83	15	5	10	15	92
100	487	True	EN	No	70	Yes	8	6	9	I Agree	Female		White	No																							62	26	63	82	66	60	69	69	66	61	52	54	84
100	363	True	EN	No	45	Yes	8	7	8	I Agree	Female		White	No																							75	52	74	76	79	66	90	69	83	25	62	72	78
100	542	True	EN	No	58	Yes	10	10	10	I Agree	Female		White	No																							100	40	100	100	100	100	79	100	69	15	56	75	100
9	153	False	EN	No	55	No	6	6	7	I Agree	Female		White	No
100	345	True	EN	No	63	Yes	8	6	7	I Agree	Female		White	Yes	September	2021																					68	40	76	73	61	67	66	66	59	19	13	54	100
100	276	True	EN	No	43	Yes	5	4	0	I Agree	Female		Biracial/multiracial	No																							83	16	96	100	100	100	98	53	97	37	100	71	99
100	533	True	EN	No	55	Yes	2	2	2	I Agree	Male		White	No																							8	75	2	5	7	8	8	11	9	78	7	13	85
100	182	True	EN	No	65	No	0	0	0	I Agree	Female		White	No			1	1	1	1	1	1	1	1	1	1	1	1	1	100	4	1	1	1	1	1
100	252	True	EN	No	32	No	5	1	5	I Agree	Female		Hispanic or Latino,White	No			57	91	42	18	21	49	35	54	40	46	3	23	87	53	73	9	70	9	9	67
100	176	True	EN	No	47	No	9	8	9	I Agree	Female		White	No			92	49	14	43	32	96	76	82	23	10	7	48	80	31	94	24	17	10	92	86
100	353	True	EN	No	58	No	0	2	7	I Agree	Female		White	No			15	92	9	16	5	15	6	6	7	95	4	5	2	93	8	6	8	6	15	2
100	356	True	EN	No	41	No	2	1	2	I Agree	Female		Black or African American	No			26	84	57	61	62	59	52	79	72	54	41	64	69	34	69	55	63	65	100	57
100	301	True	EN	No	61	No	0	0	0	I Agree	Female		White	No			0	75	10	17	14	4	3	0	4	73	0	5	1	83	87	4	3	3	1	1
100	354	True	EN	No	22	No	4	6	5	I Agree	Female		Asian	No			67	100	68	30	70	100	76	82	91	53	0	18	76	55	100	45	59	61	51	40
100	195	True	EN	No	24	Yes	1	3	4	I Agree	Female		White	No																							26	48	44	38	46	43	44	40	34	34	9	39	64
100	289	True	EN	No	68	No	3	3	6	I Agree	Female		White	No			43	70	15	8	19	72	68	62	29	52	5	23	26	83	68	25	16	12	16	70
100	242	True	EN	No	46	No	2	1	4	I Agree	Female		White	No			28	75	48	5	22	50	40	14	18	50	1	19	2	63	61	3	19	23	5	24
100	154	True	EN	No	32	No	1	0	3	I Agree	Male		Asian	No			8	80	41	17	13	37	15	4	8	91	5	4	51	84	34	7	2	2	4	1
100	446	True	EN	No	63	Yes	0	1	1	I Agree	Female		White	No																							7	90	14	20	18	5	5	0	15	95	2	3	51
100	151	True	EN	No	23	No	3	3	3	I Agree	Female		White	No			34	60	19	8	11	41	36	50	13	64	3	3	33	72	60	4	2	3	3	3
44	170	False	EN	No	36	Yes	7	7	10	I Agree	Female		White	No																							71	25	74	80	99	47	43	76	76	34	2	3	95
55	509	False	EN	No	55	Yes	8	6	8	I Agree	Female		White	No																							69	63	38	50	50	50	82	38	67	32	82	73	75
100	221	True	EN	No	29	No	1	1	2	I Agree	Female		Asian	No			1	77	3	2	3	1	6	1	1	82	1	1	2	87	5	1	1	1	1	1
100	216	True	EN	No	30	Yes	1	4	7	I Agree	Female		Hispanic or Latino,White	No																							59	57	27	13	9	80	14	6	5	48	3	15	7
100	190	True	EN	No	70	No	2	1	6	I Agree	Female		White	No			25	100	85	90	85	21	10	11	0	100	16	0	39	96	35	29	24	18	0	14
100	152	True	EN	No	36	No	3	3	5	I Agree	Female		White	No			26	41	36	44	62	52	53	63	63	52	15	34	67	49	47	28	66	71	52	57
100	166	True	EN	No	36	No	5	3	6	I Agree	Male		White	No			39	63	10	14	24	61	44	54	82	65	44	77	19	8	24	14	15	14	30	8
100	320	True	EN	No	61	No	2	2	2	I Agree	Male		White	No			53	88	3	18	3	54	48	53	5	18	3	6	2	93	48	3	3	3	3	6
100	266	True	EN	No	66	No	1	2	2	I Agree	Female		White	No			16	87	12	3	3	4	3	0	0	97	0	0	0	100	13	2	0	1	0	3
100	279	True	EN	No	48	No	4	4	6	I Agree	Male		White	No			46	27	78	76	65	65	63	63	70	51	58	64	60	36	75	65	61	67	58	71
100	221	True	EN	No	28	Yes	6	8	9	I Agree	Female		White	Yes	September	2020																					73	28	70	88	99	92	69	76	62	21	40	60	79
100	245	True	EN	No	30	No	9	8	8	I Agree	Male		Black or African American	No			3	66	68	66	75	69	38	51	38	40	62	64	70	79	70	73	68	72	68	73
100	262	True	EN	No	67	No	1	2	2	I Agree	Female		White	No			11	85	41	21	18	51	48	51	30	37	8	4	37	52	29	16	24	11	19	43
100	596	True	EN	No	26	Yes	6	4	7	I Agree	Male		American Indian or Alaskan Native,Black or African American	Yes	January	2021																					75	22	54	58	37	73	48	84	80	15	46	14	14
100	206	True	EN	No	19	No	2	4	7	I Agree	Female		White	No			35	62	5	18	34	50	40	32	47	54	0	0	21	78	47	1	26	36	14	56
100	598	True	EN	No	54	Yes	5	7	7	I Agree	Female		White	No																							53	22	81	71	62	31	83	37	62	22	23	13	72
100	407	True	EN	No	62	No	6	7	7	I Agree	Male		White	No			57	81	7	32	15	39	42	35	22	45	18	17	44	22	46	22	44	46	31	48
100	351	True	EN	No	38	No	5	7	7	I Agree	Male		White	No			62	51	6	21	15	64	65	65	13	62	8	45	28	62	63	29	48	32	35	62
100	6204	True	EN	No	28	No	7	7	10	I Agree	Female		White	No			44	52	41	47	49	54	49	48	59	72	36	45	45	48	75	44	40	37	41	49
100	117	True	EN	No	58	No	1	1	1	I Agree	Female		White	Yes	January	2021	7	88	4	7	6	8	6	6	1	85	6	9	4	89	8	4	1	4	4	2
100	242	True	EN	No	58	No	0	0	1	I Agree	Female		White	No			5	92	16	7	1	2	3	2	3	82	1	0	7	97	15	3	2	2	2	3
100	180	True	EN	No	66	No	1	1	2	I Agree	Male		White	No			6	95	82	84	89	14	6	10	15	89	11	7	6	92	10	86	9	10	12	5
100	627	True	EN	No	63	No	5	8	6	I Agree	Female		White	No			72	46	60	56	52	77	38	61	79	29	53	36	57	45	83	58	64	58	50	70
100	1822	True	EN	No	42	Yes	4	6	8	I Agree	Male		White	Yes	July	2021																					45	66	29	25	17	52	31	56	23	70	18	33	7
100	458	True	EN	No	42	Yes	5	6	7	I Agree	Male		White	No																							63	67	72	74	87	77	59	78	91	12	54	69	79
26	75	False	EN	No	54	Yes	6	6	8	I Agree
100	259	True	EN	No	27	No	3	3	6	I Agree	Male		White	No			29	52	14	6	16	36	13	35	17	70	1	1	8	65	50	17	7	15	16	14
100	213	True	EN	No	48	No	3	1	3	I Agree	Female		White	No			26	90	8	10	11	7	8	10	16	83	3	3	1	97	17	16	6	12	9	9
100	3965	True	EN	No	55	Yes	8	6	9	I Agree	Female		White	No																							74	39	82	72	70	56	58	60	68	38	56	78	52
100	352	True	EN	No	54	No	1	0	4	I Agree	Female		Black or African American	No			21	68	75	71	87	52	18	26	79	61	55	12	37	87	18	68	22	42	47	10
100	608	True	EN	No	68	Yes	8	8	8	I Agree	Male		Black or African American	No																							75	83	6	3	6	67	64	65	32	8	5	50	73
68	87	False	EN	No	27	Yes	4	3	6	I Agree	Female		American Indian or Alaskan Native,White	Yes	December	2020
37	221	False	EN	No	52	Yes	6	7	7	I Agree	Female		White	No																							63	25	66	63	58	57	59	53
100	275	True	EN	No	67	No	2	1	5	I Agree	Female		White	No			70	91	16	19	21	48	35	37	24	68	8	7	13	74	66	51	23	24	6	12
100	251	True	EN	No	60	No	2	2	2	I Agree	Male		White	No			30	100	59	63	58	38	58	56	65	61	38	52	60	60	39	61	58	60	53	58
100	434	True	EN	No	53	No	1	2	3	I Agree	Female		White	No			12	87	25	11	14	19	9	4	2	100	0	4	0	100	7	5	0	0	0	3
100	197	True	EN	No	28	No	6	4	7	I Agree	Female		White	No			48	62	25	24	21	53	42	32	46	52	56	24	30	74	40	34	37	36	22	57
100	414	True	EN	No	43	No	1	2	4	I Agree	Male		White	No			11	83	13	15	13	14	8	3	36	2	7	2	31	8	10	20	11	14	9	6
100	163	True	EN	No	54	No	5	5	7	I Agree	Female		White	No			84	48	14	12	5	66	66	80	23	23	1	2	23	75	92	2	2	4	4	4
100	630	True	EN	No	68	No	4	4	3	I Agree	Female		White	Yes	September	2021	40	19	67	85	85	64	64	70	84	7	63	43	86	8	64	93	82	74	64	72
100	227	True	EN	No	48	No	1	1	3	I Agree	Male		White	No			6	94	8	7	10	8	10	5	6	94	1	1	46	2	2	3	4	2	3	4
100	201	True	EN	No	68	No	0	0	0	I Agree	Female		White	No			1	96	23	20	22	1	1	1	15	89	5	12	3	90	3	8	9	11	7	1
100	291	True	EN	No	63	No	7	8	8	I Agree	Male		White	Yes	December	2020	80	60	40	26	0	75	83	87	5	25	5	0	84	6	87	9	74	6	8	86
100	249	True	EN	No	65	No	2	3	3	I Agree	Female		White	No			52	22	17	16	24	41	40	18	13	11	11	0	0	12	59	11	6	12	0	44
100	274	True	EN	No	59	No	2	3	4	I Agree	Male		White	Yes	April	2020	17	91	51	38	24	17	20	16	18	89	18	17	10	65	25	18	9	30	8	11
100	275	True	EN	No	58	No	5	4	6	I Agree	Female		White	No			59	62	17	8	16	66	65	63	47	39	9	28	47	54	60	57	41	44	35	50
100	377	True	EN	No	35	Yes	3	2	4	I Agree	Male		White	No																							16	50	25	60	73	41	34	25	44	61	10	17	64
100	400	True	EN	No	49	Yes	6	6	8	I Agree	Female		White	No																							88	38	95	98	98	90	86	85	89	22	92	88	100
100	302	True	EN	No	64	No	3	3	4	I Agree	Female		White	No			42	67	31	16	29	31	10	11	45	36	1	3	9	94	33	2	60	2	1	4
100	227	True	EN	No	18	Yes	9	8	9	I Agree	Female		White	No																							81	28	60	60	77	85	83	80	75	23	44	73	72
100	402	True	EN	No	52	Yes	0	7	9	I Agree	Female		Hispanic or Latino,White	No																							69	72	42	31	60	31	28	30	62	15	7	41	79
100	259	True	EN	No	40	Yes	6	6	6	I Agree	Female		White	No																							70	10	71	87	100	100	100	100	100	14	50	77	100
100	200	True	EN	No	49	Yes	6	7	9	I Agree	Female		White	No																							77	40	78	78	94	96	94	93	100	15	31	38	64
100	243	True	EN	No	30	Yes	5	2	6	I Agree	Female		Hispanic or Latino,White	No																							60	68	62	79	80	72	20	25	79	40	62	61	30
100	187	True	EN	No	31	Yes	6	7	8	I Agree	Male		White	No																							100	43	100	100	100	100	100	100	100	32	100	100	100
100	370	True	EN	No	41	Yes	8	7	9	I Agree	Female		White	No																							100	43	73	77	59	96	77	70	62	22	62	54	89
100	281	True	EN	No	42	Yes	8	9	9	I Agree	Female		American Indian or Alaskan Native,Hispanic or Latino,White	No																							95	55	100	100	82	76	88	79	100	22	51	76	65
100	379	True	EN	No	27	Yes	3	1	7	I Agree	Male		White	Yes	October	2020																					12	43	52	59	62	61	66	72	65	35	65	67	69
100	390	True	EN	No	31	Yes	4	5	7	I Agree	Female		White	Yes	August	2021																					55	25	62	27	68	78	73	82	66	25	73	62	74
100	317	True	EN	No	23	Yes	5	5	7	I Agree	Female		White	Yes	March	2021																					62	14	22	21	69	45	66	53	58	17	8	61	64
100	251	True	EN	No	60	Yes	4	4	5	I Agree	Male		White	No																							30	25	73	77	80	42	38	37	82	21	53	29	25
100	3167	True	EN	No	23	Yes	5	5	7	I Agree	Female		White	No																							40	39	80	51	56	53	57	50	47	36	51	57	54
100	206	True	EN	No	67	No	0	1	2	I Agree	Male		White	No			0	79	6	6	0	2	1	2	1	92	1	1	1	89	1	1	2	1	1	1
100	436	True	EN	No	51	Yes	3	3	5	I Agree	Female		American Indian or Alaskan Native,White	No																							32	63	7	24	13	44	29	32	15	63	10	7	6
100	215	True	EN	No	26	No	0	2	2	I Agree	Female		White	No			17	69	21	39	9	59	13	29	21	55	8	8	21	66	30	10	13	5	11	25
100	355	True	EN	No	68	Yes	1	1	3	I Agree	Female		White	No																							4	93	3	2	2	2	1	3	3	3	1	1	1
100	334	True	EN	No	39	Yes	7	5	7	I Agree	Female		White	No																							64	51	63	51	71	92	81	80	65	41	31	43	32
100	316	True	EN	No	44	Yes	3	3	3	I Agree	Female		White	No																							18	62	79	77	61	61	61	49	29	62	72	28	69
100	399	True	EN	No	47	Yes	8	7	9	I Agree	Male		White	No																							91	31	54	57	66	88	81	93	78	12	49	38	39
100	321	True	EN	No	65	Yes	7	8	10	I Agree	Female		White	No																							85	9	31	59	58	88	87	89	81	12	58	58	86
100	685	True	EN	No	26	Yes	6	7	9	I Agree	Female		White	No																							58	46	95	69	74	75	52	64	77	58	59	81	75
100	331	True	EN	No	61	Yes	2	2	2	I Agree	Female		White	No																							17	94	16	10	12	19	24	14	16	75	18	18	20
100	200	True	EN	No	34	No	2	3	6	I Agree	Male		White	No			40	80	29	49	39	43	26	25	18	89	14	11	24	82	19	4	13	5	17	7
44	188	False	EN	No	30	Yes	6	7	10	I Agree	Female		White	No																							71	32	15	13	9	62	25	31	31	42	17	56	92
86	473	False	EN	No	50	Yes	4	4	8	I Agree	Female		White	No																							89	74	71	71	66	62	71	75	71	52	47	70	54
31	242	False	EN	No	58	Yes	8	10	10	I Agree	Female		White	No
100	112	True	EN	No	22	No	1	4	7	I Agree	Female		White	No			67	47	6	45	5	11	12	6	10	30	7	5	56	55	48	17	6	4	16	56
100	308	True	EN	No	31	Yes	5	8	9	I Agree	Female		White	No																							57	17	39	79	75	77	74	77	92	6	5	82	82
100	234	True	EN	No	40	Yes	6	4	2	I Agree	Female		Hispanic or Latino	No																							55	47	38	36	38	78	80	73	69	37	27	86	90
100	300	True	EN	No	44	Yes	7	5	7	I Agree	Female		Asian,White	No																							57	35	81	100	92	90	90	88	97	10	64	57	94
100	136	True	EN	No	31	No	1	1	1	I Agree	Female		White	No			22	84	45	45	32	28	22	28	13	69	35	22	27	76	49	28	26	27	16	22
100	452	True	EN	No	43	Yes	6	7	10	I Agree	Female		White,Biracial/multiracial	No																							71	42	89	93	90	91	91	95	93	31	78	59	95
26	116	False	EN	No	54	Yes	8	10	10	I Agree
100	322	True	EN	No	59	Yes	8	7	9	I Agree	Female		American Indian or Alaskan Native,White	No																							82	40	98	100	88	91	100	96	97	9	100	94	96
100	387	True	EN	No	35	Yes	5	2	7	I Agree	Male		White	No																							63	17	85	83	87	90	70	80	66	12	50	76	91
[truncated: 24 more columns]
